# Supplementary material for: Whole Blood Transcriptional Profiling Reveals Deregulation of Oxidative and Antioxidative Defence Genes in Myelofibrosis and Related Neoplasms. Potential Implications of Downregulation of Nrf2 for Genomic Instability and Disease Progression
Source: PLoS One. 2014 Nov 14;9(11):e112786. doi: 10.1371/journal.pone.0112786 (PMC4232509; doi:10.1371/journal.pone.0112786)
Supplement: Table S1 — Fold change (FC) and false discovery rate (FDR) of 148 oxidative stress genes. (XLS) [file pone.0112786.s001.xls]

## Sheet: Ark1
Table S1. Fold change (FC) and false discovery rate (FDR) of 148 oxidative stress genes.
		Ctrl vs. ET		Ctrl vs. PV		Ctrl vs. PMF
Symbol	Description	FC	FDR	FC	FDR	FC	FDR
ADH7	alcohol dehydrogenase 7 (class IV), mu or sigma polypeptide	1.24411	0.0049116	1.23857	0.000442193	1.33825	0.0132052
AKR1A1	aldo-keto reductase family 1, member A1 (aldehyde reductase)	-1.08808	0.225651	-1.11322	0.10669	-1.10947	0.358946
AKR1B1	aldo-keto reductase family 1, member B1 (aldose reductase)	-1.47864	1.48608e-05	-1.60026	4.41754e-07	-1.8122	0.0002019
AKR1C3	aldo-keto reductase family 1, member C3 (3-alpha hydroxysteroid dehydrogenase, type II)	-1.31998	0.177966	-1.35049	0.0646389	1.27788	0.385079
ALB	albumin	1.13898	0.0209799	1.12828	0.00786525	1.08301	0.166308
ALDOA	aldolase A, fructose-bisphosphate	-1.28044	0.00152657	-1.24605	0.00200725	-1.35244	0.0106321
ALOX12	arachidonate 12-lipoxygenase	1.37503	0.104242	1.33856	0.0285347	1.10966	0.667539
ANGPTL7	angiopoietin-like 7	1.05605	0.254145	1.0375	0.333227	-1.00909	0.893972
AOX1	aldehyde oxidase 1	1.06531	0.297987	1.04321	0.283662	1.24312	0.0051356
APOE	apolipoprotein E	1.08298	0.10693	1.065	0.119846	1.08141	0.299868
ATOX1	ATX1 antioxidant protein 1 homolog (yeast)	1.25372	0.00098475	1.2743	5.248e-06	1.46838	0.00105233
BNIP3	BCL2/adenovirus E1B 19kDa interacting protein 3	-1.15569	0.00735079	-1.22479	5.91846e-05	-1.05792	0.684785
CAT	catalase	-2.39115	1.2737e-08	-1.85436	6.39734e-06	-1.11089	0.588986
CCL5	chemokine (C-C motif) ligand 5	1.04534	0.720007	-1.31615	0.0327337	-1.67207	0.0294576
CCS	copper chaperone for superoxide dismutase	-1.17074	0.0126828	-1.11726	0.021387	1.2613	0.062587
CSDE1	cold shock domain containing E1, RNA-binding	-1.46862	1.28039e-05	-1.32882	4.83629e-05	-1.12307	0.129474
CYBA	cytochrome b-245, alpha polypeptide	-1.20026	1.20089e-05	-1.21727	1.29939e-08	-1.33342	2.58334e-06
CYBB	cytochrome b-245, beta polypeptide	-1.73959	0.000265292	-1.56693	7.34054e-06	-1.20263	0.21822
CYGB	cytoglobin	-1.03779	0.394141	-1.01913	0.674424	-1.09694	0.200865
DEFA1	defensin, alpha 1	1.08287	0.810948	1.19405	0.521549	3.48774	0.0002019
DEFA4	defensin, alpha 4, corticostatin	1.47408	0.183841	1.59521	0.0646163	11.9428	9.43339e-07
DEFA5	defensin, alpha 5, Paneth cell-specific	1.13224	0.00596194	1.1263	0.00135434	1.05657	0.397448
DEFA6	defensin, alpha 6, Paneth cell-specific	-1.00278	0.961951	-1.04812	0.19399	1.0233	0.773479
DEFB1	defensin, beta 1	1.04653	0.243952	1.04407	0.209023	1.18306	0.0335826
DEFB103A	defensin, beta 103A	1.26371	0.000678729	1.22658	4.95735e-06	1.21949	0.00591281
DEFB104A	defensin, beta 104A	1.03779	0.441339	1.00987	0.820849	1.05218	0.434164
DEFB105A	defensin, beta 105A	1.01182	0.820251	1.02249	0.639143	1.00261	0.978241
DEFB106A	defensin, beta 106A	1.07684	0.181349	1.02401	0.614951	-1.05073	0.494443
DEFB107A	defensin, beta 107A	1.10381	0.0577053	1.10843	0.0268357	1.0923	0.114267
DEFB108B	defensin, beta 108B	1.1552	0.00198078	1.13962	0.00508956	1.03974	0.510367
DEFB114	defensin, beta 114	-1.01795	0.523208	-1.03907	0.0767269	-1.03599	0.350804
DEFB118	defensin, beta 118	1.1396	0.0323174	1.11494	0.0242815	1.02984	0.727131
DEFB119	defensin, beta 119	1.09974	0.0774254	1.03637	0.36356	1.07589	0.215049
DEFB121	defensin, beta 121	1.17349	0.0159933	1.1706	0.0019518	1.12627	0.123571
DEFB122	defensin, beta 122 (pseudogene)	1.13723	0.0479437	1.17246	0.00139408	1.22376	0.0330433
DEFB123	defensin, beta 123	1.13181	0.0129728	1.06656	0.0984239	1.02897	0.702771
DEFB124	defensin, beta 124	1.00071	0.992681	1.00241	0.965584	1.06913	0.392961
DEFB125	defensin, beta 125	1.06165	0.235316	1.04352	0.301191	1.05148	0.481019
DEFB126	defensin, beta 126	1.11166	0.0398452	1.05014	0.151745	1.00659	0.954675
DEFB127	defensin, beta 127	1.08032	0.203746	1.08744	0.106455	1.07194	0.385521
DEFB129	defensin, beta 129	1.21433	0.000912368	1.17172	0.000347991	1.18426	0.000247381
DEFB132	defensin, beta 132	1.0483	0.151876	1.01927	0.510954	-1.00519	0.913735
DEFB4	defensin, beta 4	1.09924	0.0412989	1.06963	0.10101	-1.00322	0.967702
DEFT1P	defensin, theta 1 pseudogene	1.05395	0.401148	1.05723	0.28529	1.80895	0.000245455
DGKK	diacylglycerol kinase, kappa	-1.0042	0.943364	-1.03	0.456091	-1.11556	0.127484
DHCR24	24-dehydrocholesterol reductase	-1.08293	0.0665812	-1.07344	0.044595	1.14882	0.282121
DUOX1	dual oxidase 1	1.28587	1.34827e-05	1.22154	3.32639e-06	1.33526	8.66352e-05
DUOX2	dual oxidase 2	1.04017	0.252339	1.01836	0.596283	1.03244	0.464396
DUSP1	dual specificity phosphatase 1	-1.05976	0.672225	-1.00408	0.972727	-2.21985	0.000806555
EPHX2	epoxide hydrolase 2, cytoplasmic	-1.32352	5.98969e-06	-1.30586	8.28362e-07	-1.4015	1.93266e-05
EPX	eosinophil peroxidase	1.05364	0.233143	1.0259	0.525484	1.35253	0.0778161
FOXM1	forkhead box M1	-1.01065	0.849566	-1.04436	0.204618	1.33339	0.00661286
FTH1	ferritin, heavy polypeptide 1	1.08628	0.307338	1.36242	0.00020903	-1.10192	0.507644
G6PD	glucose-6-phosphate dehydrogenase	-1.28766	0.0536342	-1.15507	0.132871	-1.27018	0.151335
GCLC	glutamate-cysteine ligase, catalytic subunit	-1.03242	0.786854	1.39594	0.00790568	2.38681	0.000176754
GCLM	glutamate-cysteine ligase, modifier subunit	1.25806	0.0982103	1.47532	9.21076e-05	3.32564	7.49388e-07
GLRX	glutaredoxin (thioltransferase)	-1.04704	0.792503	1.24037	0.054645	1.78343	0.00238901
GLRX2	glutaredoxin 2	-1.00663	0.939595	-1.00034	0.99634	1.40493	0.00883412
GPI	glucose phosphate isomerase	-1.34244	0.00350183	-1.47311	3.38134e-05	1.128	0.609012
GPR156	G protein-coupled receptor 156	1.30611	0.000109261	1.28314	7.41676e-06	1.24869	0.00467551
GPX1	glutathione peroxidase 1	1.44553	0.00161841	1.32494	0.00129635	1.74161	6.71756e-05
GPX2	glutathione peroxidase 2 (gastrointestinal)	1.22014	0.00242668	1.17198	0.00105903	1.07567	0.299665
GPX3	glutathione peroxidase 3 (plasma)	1.10909	0.203577	1.09623	0.107784	1.24899	0.0383949
GPX4	glutathione peroxidase 4 (phospholipid hydroperoxidase)	1.09555	0.29867	1.12943	0.147432	1.25784	0.0273938
GPX5	glutathione peroxidase 5 (epididymal androgen-related protein)	1.04116	0.377243	1.09107	0.0323681	1.01161	0.857316
GPX7	glutathione peroxidase 7	-1.11786	0.191536	-1.28738	0.000120667	1.1961	0.385765
GPX8	glutathione peroxidase 8 (putative)	1.14684	0.0306322	1.15155	0.000532185	1.22645	0.00465766
GSR	glutathione reductase	-1.0292	0.726662	1.0806	0.188641	1.50559	7.04023e-06
GSS	glutathione synthetase	-1.12332	0.0490282	-1.18284	0.000327903	-1.15491	0.0532407
GSTA2	glutathione S-transferase alpha 2	1.05207	0.302623	1.03396	0.385751	1.02354	0.740549
GSTM3	glutathione S-transferase mu 3 (brain)	-1.051	0.45808	-1.1076	0.0208287	-1.21025	0.00875404
GSTM4	glutathione S-transferase mu 4	-1.29233	0.00556829	-1.21792	0.00875292	-1.37681	0.0246645
GSTP1	glutathione S-transferase pi 1	-1.13753	0.0766484	-1.29502	0.0028111	1.00599	0.974763
GSTT1	glutathione S-transferase theta 1	-1.05466	0.429181	-1.04191	0.442913	-1.04726	0.64249
GSTT2	glutathione S-transferase theta 2	-1.06422	0.200094	-1.06984	0.0712308	1.03654	0.68272
GSTZ1	glutathione transferase zeta 1	1.23496	0.000417659	1.19205	4.79052e-05	1.35311	2.92992e-05
GTF2I	general transcription factor II, i	-1.89846	4.83483e-08	-1.61241	1.18146e-07	-1.67234	2.02256e-05
HMOX1	heme oxygenase (decycling) 1	-1.02471	0.778405	1.0572	0.542815	-1.29369	0.0389384
HSPA1A	heat shock 70kDa protein 1A	-1.79372	0.00229124	-1.21939	0.164124	-1.58776	0.00870544
IDH1	isocitrate dehydrogenase NADP+	-1.07232	0.368702	1.0609	0.393002	1.35603	0.00469412
IPCEF1	interaction protein for cytohesin exchange factors 1	-1.11609	0.164695	-1.04881	0.521159	-1.13487	0.109302
KRT1	keratin 1	1.26059	0.440978	1.41534	0.119202	1.55417	0.240586
LPO	lactoperoxidase	1.28756	0.00101705	1.26631	1.65092e-05	1.21398	0.0180179
MB	myoglobin	-1.0138	0.783498	-1.05055	0.137107	-1.07414	0.242369
MBL2	mannose-binding lectin (protein C) 2, soluble (opsonic defect)	1.00586	0.890785	-1.01747	0.553374	1.02797	0.58177
MGST1	microsomal glutathione S-transferase 1	1.04029	0.496909	1.04959	0.362524	1.34609	0.00184004
MGST2	microsomal glutathione S-transferase 2	-1.00443	0.947176	-1.00376	0.94721	1.31618	0.0335025
MGST3	microsomal glutathione S-transferase 3	1.00281	0.97889	-1.08288	0.277047	1.81493	1.70213e-05
MPO	myeloperoxidase	1.31392	0.00473283	1.23735	0.00630728	5.46619	5.83612e-05
MPV17	MpV17 mitochondrial inner membrane protein	-1.06375	0.276929	-1.16828	0.0124692	-1.1256	0.276278
MSRA	methionine sulfoxide reductase A	-1.16183	0.145573	1.09179	0.305871	1.22592	0.124225
MT2A	metallothionein 2A	1.62542	8.66848e-05	1.76185	6.66748e-07	1.69825	0.000866992
MT3	metallothionein 3	1.16294	0.00363029	1.14036	0.00460638	1.18055	0.0130011
MTL5	metallothionein-like 5, testis-specific (tesmin)	-1.11609	0.164695	-1.04881	0.521159	1.38068	0.000400983
NCF1	neutrophil cytosolic factor 1	-1.16847	0.217282	-1.11585	0.223033	-1.63555	0.00210835
NCF2	neutrophil cytosolic factor 2	-1.27189	0.0154806	-1.00084	0.992701	-1.69551	4.65269e-05
NFE2L2	nuclear factor (erythroid-derived 2)-like 2	-1.42502	1.10587e-05	-1.52956	1.52232e-11	-1.40697	0.00148954
NME5	non-metastatic cells 5, protein expressed in (nucleoside-diphosphate kinase)	-1.0419	0.338054	-1.06345	0.15489	-1.05669	0.400543
NOS2	nitric oxide synthase 2, inducible	1.01656	0.785278	1.01772	0.709224	1.06347	0.481821
NOX4	NADPH oxidase 4	1.14485	0.0157565	1.08793	0.0100894	1.05974	0.305238
NOX5	NADPH oxidase, EF-hand calcium binding domain 5	1.15265	0.0335373	1.11795	0.0182781	1.05306	0.535333
NQO1	NAD(P)H dehydrogenase, quinone 1	1.1094	0.0407735	1.07521	0.0165519	1.12104	0.0643085
NQO2	NAD(P)H dehydrogenase, quinone 2	-1.2121	0.303388	1.2068	0.242467	-1.04858	0.861513
NUDT1	nudix (nucleoside diphosphate linked moiety X)-type motif 1	1.08744	0.146677	1.03879	0.459139	1.66409	3.81689e-05
OXR1	oxidation resistance 1	-1.52662	4.07722e-07	-1.49034	9.56082e-09	-1.327	0.0266717
OXSR1	oxidative-stress responsive 1	-1.17241	0.013831	1.01124	0.840426	1.059	0.516462
PDLIM1	PDZ and LIM domain 1	1.06549	0.5695	1.00462	0.968885	1.38689	0.115125
PFKM	phosphofructokinase, muscle	-1.06592	0.170469	-1.05193	0.278848	1.12981	0.134654
PFKP	phosphofructokinase, platelet	-1.09995	0.203199	-1.19029	0.00680999	-1.17846	0.205953
PGD	phosphogluconate dehydrogenase	-1.69281	0.000637984	-1.29371	0.0211477	-1.35202	0.0839337
PGM1	phosphoglucomutase 1	-1.2235	0.027354	1.00628	0.946021	1.02453	0.894081
PNKP	polynucleotide kinase 3'-phosphatase	-1.07959	0.29695	-1.12426	0.0442956	-1.16899	0.18752
PRDX1	peroxiredoxin 1	-1.21842	0.0181048	-1.20242	0.00298734	1.29787	0.0156495
PRDX2	peroxiredoxin 2	1.57776	0.0114989	1.72179	0.000364059	4.41042	9.08834e-06
PRDX3	peroxiredoxin 3	-1.43124	0.000412359	-1.19623	0.0288969	-1.09128	0.462634
PRDX4	peroxiredoxin 4	-1.02404	0.889594	-1.107	0.384314	1.7531	0.00651171
PRDX5	peroxiredoxin 5	1.00834	0.910475	1.06299	0.311317	1.41949	0.00106166
PRDX6	peroxiredoxin 6	1.34237	0.0267605	1.47681	5.20742e-05	1.75992	0.000822524
PREX1	phosphatidylinositol-3,4,5-trisphosphate-dependent Rac exchange factor 1	-1.76613	0.000229081	-1.41852	0.00109709	-2.63073	2.26854e-07
PRG3	proteoglycan 3	1.06471	0.118131	1.05601	0.0966177	1.75304	0.00427809
PRNP	prion protein	-1.55541	0.00817448	-1.31434	0.0381047	-1.74897	0.00219323
PRPS1	phosphoribosyl pyrophosphate synthetase 1	-1.44399	1.27873e-09	-1.53704	5.09332e-13	-1.25132	0.0231253
PRPS2	phosphoribosyl pyrophosphate synthetase 2	-1.13893	0.297703	1.01005	0.924634	1.23018	0.170494
PTGS1	prostaglandin-endoperoxide synthase 1 (prostaglandin G/H synthase and cyclooxygenase)	1.47509	0.00260201	1.4834	0.000106107	1.64927	0.0214969
PTGS2	prostaglandin-endoperoxide synthase 2 (prostaglandin G/H synthase and cyclooxygenase)	-1.05491	0.814128	1.36925	0.0618582	-1.45845	0.199496
PXDN	peroxidasin homolog (Drosophila)	1.09119	0.126381	1.0695	0.0963702	1.12984	0.0872352
RNF7	ring finger protein 7	-1.14822	0.0415449	-1.08904	0.0666646	1.09222	0.377741
SCARA3	scavenger receptor class A, member 3	1.16335	0.0365574	1.13996	0.00792933	1.0702	0.433308
SELS	selenoprotein S	-1.42311	0.00064726	-1.42822	5.19365e-06	-1.1494	0.30406
SEPP1	selenoprotein P, plasma, 1	1.23681	0.000530709	1.28455	0.000126138	3.46386	0.000159303
SFTPD	surfactant protein D	1.05573	0.271001	1.0308	0.432531	-1.08646	0.301149
SGK2	serum/glucocorticoid regulated kinase 2	1.04608	0.255759	1.05225	0.0685343	1.04118	0.452222
SIRT2	sirtuin (silent mating type information regulation 2 homolog) 2 (S. cerevisiae)	-1.31145	0.00140932	-1.35845	3.21118e-06	-1.43108	0.000257824
SOD1	superoxide dismutase 1, soluble	-1.13017	0.175075	-1.17475	0.0607822	1.45121	0.00959017
SOD2	superoxide dismutase 2, mitochondrial	-1.81374	0.00323227	-1.56058	0.00382162	-2.12629	0.00576282
SOD3	superoxide dismutase 3, extracellular	1.28905	0.000302129	1.18922	0.000199171	1.13033	0.0525952
SQSTM1	sequestosome 1	1.27265	5.11028e-05	1.2482	4.64062e-06	1.23758	0.0176791
SRXN1	sulfiredoxin 1 homolog (S. cerevisiae)	1.05555	0.552863	1.15791	0.0463078	1.16904	0.311445
STK25	serine/threonine kinase 25 (STE20 homolog, yeast)	-1.19131	0.0134768	-1.25943	0.000342708	-1.09779	0.360775
TALDO1	transaldolase 1	-1.34313	0.00926131	-1.10465	0.151263	-1.22472	0.0718953
TKT	transketolase	-1.78661	7.32153e-06	-1.56163	2.01289e-07	-1.58339	0.00143388
TPO	thyroid peroxidase	-1.06178	0.258686	-1.05275	0.245888	-1.074	0.318916
TTN	titin	-1.13833	0.0912369	-1.36514	4.43769e-06	-1.61398	7.75374e-06
TXN	thioredoxin	-1.043	0.811478	1.37332	0.00658846	2.23013	0.00028181
TXNDC2	thioredoxin domain-containing 2 (spermatozoa)	1.19704	0.00575751	1.186	0.000279562	1.25375	0.00825138
TXNRD1	thioredoxin reductase 1	1.09	0.0190853	1.0761	0.00550172	1.10517	0.0294475
TXNRD2	thioredoxin reductase 2	-1.04852	0.373108	-1.07963	0.0314985	-1.03468	0.629784
UCP2	uncoupling protein 2 (mitochondrial, proton carrier)	-1.6957	1.75797e-07	-1.85627	9.04965e-09	-1.91926	3.88533e-06
